# Supplementary material for: Integrated Sustainable Management of Petrochemical Industrial Air Pollution
Source: Int J Environ Res Public Health. 2023 Jan 27;20(3):2280. doi: 10.3390/ijerph20032280 (PMC9914942; doi:10.3390/ijerph20032280)
Supplement: Supplementary file 1 [file ijerph-20-02280-s001.zip]

Archive with 1 entries (1 files):
- ijerph-2155107-supplementary.pdf
